# Supplementary material for: The Effectiveness of Amitriptyline and Gabapentin in Treating Pomeranians with Chiari-like Malformation and/or Syringomyelia
Source: Animals (Basel). 2025 Mar 29;15(7):992. doi: 10.3390/ani15070992 (PMC11987954; doi:10.3390/ani15070992)
Supplement: Supplementary file 1 [file animals-15-00992-s001.zip]

Archive with 1 entries (1 files):
- animals-3536815-supplementary.pdf
